# Supplementary material for: Rapid Detection of Peste Des Petits Ruminants via Multienzyme Isothermal and Lateral Flow Dipstick Combination Assay Based on N Gene
Source: Vet Sci. 2026 Jan 22;13(1):110. doi: 10.3390/vetsci13010110 (PMC12846547; doi:10.3390/vetsci13010110)
Supplement: Supplementary file 1 [file vetsci-13-00110-s001.zip]

Archive with 1 entries (1 files):
- vetsci-4093946-supplementary.pdf
